# Supplementary material for: Characterisation of Elevenin-Vc1 from the Venom of Conus victoriae: A Structural Analogue of α-Conotoxins
Source: Mar Drugs. 2023 Jan 25;21(2):81. doi: 10.3390/md21020081 (PMC9963005; doi:10.3390/md21020081)
Supplement: Supplementary file 1 [file marinedrugs-21-00081-s001.zip]

Archive with 1 entries (1 files):
- marinedrugs-2108573-supplementary.pdf
